# Supplementary material for: Trypanosoma cruzi Parasite Load Modulates the Circadian Activity Pattern of Triatoma infestans
Source: Insects. 2022 Jan 10;13(1):76. doi: 10.3390/insects13010076 (PMC8777832; doi:10.3390/insects13010076)
Supplement: Supplementary file 1 [file insects-13-00076-s001.zip]

Archive with 2 entries (2 files):
- Supplementary tables.pdf
- Table S5 Compiled database.xlsx
