# Supplementary material for: Trypanosoma cruzi Parasite Load Modulates the Circadian Activity Pattern of Triatoma infestans
Source: Insects. 2022 Jan 10;13(1):76. doi: 10.3390/insects13010076 (PMC8777832; doi:10.3390/insects13010076)
Supplement: Supplementary file 1 [file insects-13-00076-s001.zip › Table S5 Compiled database.xlsx]

## Sheet: data
	Parasite load	Movement events per hour																								Distance traveled (cm) per hour
ID	Par-eq/mg DNA triatomine	1	2	3	4	5	6	7	8	9	10	11	12	13	14	15	16	17	18	19	20	21	22	23	24	1	2	3	4	5	6	7	8	9	10	11	12	13	14	15	16	17	18	19	20	21	22	23	24
1	4121.5	230	172	111	12	0	0	21	194	159	138	210	176	390	349	210	85	0	16	36	33	0	31	192	72	434.113	247.402	201.608	29.041	9.23	13.618	50.469	316.547	468.757	355.801	431.599	578.615	980.374	285.954	171.691	86.177	13.874	23.674	36.777	32.547	10.779	46.315	147.972	57.764
2	355.6	222	174	175	0	70	1	52	107	139	46	0	0	438	149	36	62	0	36	49	0	0	75	36	0	688.803	322.487	474.903	16.224	136.447	15.244	86.251	165.358	184.761	61.444	17.723	15.855	1351.05	557.965	161.447	199.534	133.979	222.336	233.889	70.18	74.872	277.923	189.381	90.946
3	21568.6	396	442	442	354	345	110	152	14	377	46	0	14	428	336	87	97	248	147	179	207	193	207	198	253	408.351	435.441	430.916	283.195	123.188	104.988	173.954	182.199	123.136	81.922	76.6897	79.4113	81.217	53.09	96.391	171.255	119.769	162.931	131.318	104.829	194.645	180.239	340.106	441.11
4	17601.1	259	139	189	145	113	257	298	239	300	237	200	200	138	111	69	98	73	72	68	64	79	67	69	50	291.197	458.254	299.658	264.802	332.949	217.101	138.609	114.238	163.937	158.027	143.22	119.209	192.869	187.294	162.794	192.036	228.585	237.754	220.26	211.778	317.484	292.267	504.249	250.729
5	9.3	79	68	134	170	206	167	117	103	76	120	126	104	341	257	129	95	0	0	244	182	26	158	77	47	154.283	125.652	193.828	222.731	251.181	214.556	191.954	199.441	140.413	189.871	184.945	146.747	562.998	450.629	184.649	104.772	6.717	7.035	206.388	193.78	27.117	75.443	39.414	36.959
6	20.1	748	0	102	102	0	51	0	134	189	214	73	0	73	24	19	0	0	9	50	5	0	0	0	0	803.398	38.696	123.822	113.44	25.824	73.653	29.752	131.65	215.456	210.407	95.905	32.897	539.698	119.642	121.89	31.663	27.669	61.758	318.692	45.806	28.334	31.796	29.449	25.604
7	1004	391	239	220	0	23	0	0	0	0	0	70	36	1096	664	63	0	0	0	0	0	0	0	0	0	876.274	623.183	458.628	52.978	132.014	50.006	48.177	52.642	47.865	46.549	349.952	180.432	1770.01	833.753	203.293	122.321	137.228	123.253	130.78	128.643	130.691	112.895	122.411	128.12
8	31305.5	539	287	422	448	444	426	309	431	344	348	452	9	0	0	78	30	0	174	452	200	213	191	539	478	272.65	308.982	373.559	388.02	686.776	344.311	240.574	370.709	196.405	319.354	370.47	37.2018	37.3363	39.6139	69.3226	44.0576	30.0357	155.243	377.931	151.089	204.052	135.657	511.115	514.979
9	295.8	756	214	114	0	242	0	14	0	0	0	328	157	719	249	1247	249	0	0	0	0	0	0	0	0	474.947	239.023	158.261	104.855	227.054	93.324	97.118	79.529	98.453	92.412	252.019	167.503	566.54	280.868	737.004	196.569	57.79	59.925	55.92	57.443	60.262	63.833	60.433	52.512
10	31067.8	339	234	155	581	30	162	20	7	219	358	237	145	124	78	80	79	88	160	74	68	57	98	116	120	673.486	263.472	319.101	235.322	95.5349	256.799	107.835	105.334	483.887	403.927	317.076	232.672	342.523	231.931	115.105	132.758	132.036	107.814	107.659	112.574	114.904	118.61	412.045	480.44
11	209817	326	297	290	220	217	210	248	215	210	195	242	255	17	17	14	7	7	14	4	1	0	5	15	11	675.417	603.032	589.411	618.852	824.709	716.401	741.473	802.677	642.424	849.477	835.593	835.734	470.198	567.389	487.563	281.163	298.189	424.643	216.234	67.951	25.924	269.615	510.423	329.508
12	43455.9	268	118	149	169	267	282	245	295	261	250	221	196	110	143	97	156	197	157	251	252	262	303	276	281	625.974	1049.25	949.898	645.698	725.129	432.941	336.322	87.571	643.11	153.789	71.817	113.099	254.549	182.72	70.21	59.849	156.026	119.718	114.185	128.4	113.741	121.922	115.538	172.342
13	45684.7	325	173	0	1	6	264	274	250	265	185	282	271	60	6	7	57	14	3	0	26	25	0	29	29	724.39	236.058	11.338	13.396	19.55	427.903	350.095	397.411	456.462	293	475.914	507.183	755.08	115.706	97.826	681.38	212.218	65.546	45.535	317.995	268.891	56.83	470.874	335.819
14	167.1	217	174	45	185	160	121	115	73	56	37	0	0	0	0	1	87	98	75	71	0	0	0	0	1	568.227	407.959	169.41	423.96	340.919	182.986	138.348	71.247	98.422	58.93	21.807	21.185	153.634	111.115	121.914	1727.9	130.668	121.221	149.682	159.793	151.829	151.105	161.559	129.879
15	19311.8	211	255	266	288	215	203	170	208	202	223	202	189	77	138	125	177	98	63	96	101	139	190	240	154	139.018	119.645	163.624	171.376	270.496	352.887	262.006	430.4	380.842	261.475	204.585	333.846	129.056	216.59	186.069	214.163	160.725	95.64	120.022	164.03	267.937	372.541	410.865	441.064
16	139.1	167	271	145	7	188	198	264	94	5	0	0	0	60	35	51	27	38	39	50	19	53	85	79	71	258.882	646.405	233.036	39.0398	291.065	289.04	427.91	164.873	44.0001	33.4099	36.3373	33.707	298.746	199.315	199.729	135.29	180.759	188.53	267.894	145.739	490.976	623.323	381.738	259.373
17	1573.9	91	126	115	129	121	81	171	128	130	12	180	158	0	0	0	9	13	18	19	17	12	13	15	11	170.693	436.657	251.848	411.156	187.586	160.991	275.342	217.576	254.861	62.3322	343.615	316.811	73.2113	46.1606	76.4518	235.896	285.727	638.496	485.307	398.776	902.76	1126.74	882.516	1094.76
18	4.86768e+06	320	285	381	289	248	283	259	308	264	360	299	198	38	158	188	265	226	239	217	146	151	160	131	246	769.91	1492.16	1443.54	1028.62	800.544	666.711	894.739	574.394	543.032	636.64	607.585	683.661	895.157	711.988	567.527	312.007	350.524	401.705	456.534	403.154	377.213	459.193	326.393	412.367
19	3133.8	89	73	74	91	60	119	95	93	119	105	91	111	24	22	18	16	12	14	17	14	16	13	11	1	476.224	406.961	301.374	234.258	161.684	145.995	183.305	243.183	159.694	206.498	167.844	171.481	75.172	83.099	79.74	89.375	93.751	120.179	107.391	100.996	89.23	85.487	68.406	7.874
20	3972.3	76	127	173	185	141	60	48	107	101	85	47	46	80	147	138	129	161	184	110	115	125	163	146	121	173.947	237.774	292.311	289.378	494.989	230.82	191.402	201.174	215.733	245.111	185.862	219.9	95.6	127.309	139.273	127.015	141.752	154.418	123.161	110.868	120.71	157.668	139.753	84.473
21	1852.4	180	0	0	0	90	110	17	57	213	215	142	0	1508	845	0	0	0	0	30	0	0	0	0	0	621.638	26.48	27.862	28.284	182.699	225.477	72.267	131.803	411.516	417.074	339.646	31.554	613.671	334.72	88.637	89.98	95.381	96.749	110.992	91.262	94.286	94.962	106.175	112.484
22	52269.9	276	173	198	396	178	222	229	207	211	187	145	73	765	998	127	53	32	0	11	0	0	0	0	0	652.136	141.866	132.425	202.344	260.949	232.496	313.187	386.412	424.304	365.351	294.924	150.707	1049.76	1247.36	232.581	106.971	113.173	119.307	113.859	106.77	109.308	106.185	101.62	101.715
23	2396.5	173	185	219	161	212	174	162	63	56	77	86	99	26	19	18	21	15	21	12	21	17	7	11	5	301.669	263.181	237.322	271.712	226.636	319.722	239.13	205.775	203.602	142.667	177.785	175.198	212.683	194.065	173.092	196.169	170.613	163.156	145.604	204.359	215.007	80.353	83.888	38.01
24	78.3	233	208	219	125	132	122	56	50	73	20	0	0	179	72	125	51	99	145	100	30	46	204	240	138	573.907	334.944	285.619	171.889	168.073	164.285	47.305	50.884	63.51	33.356	26.774	17.954	160.171	87.801	99.135	72.231	97.405	140.719	93.799	52.971	65.034	202.063	316.843	156.427
25	20078.4	543	309	99	226	252	309	45	122	143	222	31	0	75	64	2	4	45	71	73	114	169	305	225	408	806.674	454.855	321.474	255.73	152.052	241.738	140.217	94.7182	105.151	220.709	97.8425	99.6558	112.47	95.581	53.795	55.263	84.418	107.52	127.631	161.638	200.761	297.641	334.258	489.822
26	983.2	184	167	73	73	92	20	51	200	131	124	73	24	84	346	338	205	77	0	0	0	7	0	0	0	627.992	456.653	144.775	230.889	199.948	67.459	71.418	207.651	237.256	213.143	130.015	46.699	208.848	644.811	595.798	861.992	283.608	81.343	82.828	68.189	96.043	66.301	68.306	66.035
27	5.5	69	67	126	71	181	200	50	159	177	139	61	56	21	15	17	9	13	15	17	3	0	1	0	0	144.821	168.154	140.709	330.868	144.076	161.693	377.746	155.117	146.021	103.716	199.198	330.579	396.318	311.353	228.832	129.898	257.159	292.069	196.093	36.384	14.385	29.205	16.408	16.096
28	2.17393e+06	237	286	299	323	241	228	191	234	227	250	227	212	9	17	15	22	12	8	12	12	17	23	29	19	393.845	338.96	463.553	485.515	766.326	999.743	742.275	1219.34	1078.94	740.768	579.598	945.799	164.191	275.555	236.725	272.468	204.482	121.677	152.697	208.687	340.881	473.963	522.721	561.141
29	325802	517	458	501	417	271	262	293	203	264	250	215	102	106	79	43	119	74	74	83	138	199	113	117	108	780.075	879.612	1264.05	990.647	1126.65	901.162	654.254	494.335	207.435	26.4056	25.5084	61.7361	38.2209	138.117	327.543	280.289	129.481	49.1613	327.987	417.662	602.508	513.387	606.585	361.762
30	373.9	79	156	195	176	193	83	113	77	98	127	91	146	38	37	30	44	19	0	0	0	0	17	7	0	106.218	124.539	142.851	162.264	187.473	271.612	292.421	235.779	246.276	296.097	278.522	247.949	604.617	504.419	302.671	292.132	155.087	24.988	24.573	27.754	21.596	160.987	72.155	23.922
31	5081.8	229	180	150	186	170	227	125	126	116	98	111	134	207	151	153	81	94	110	136	116	134	148	119	120	313.27	136.622	62.344	137.7	184.9	305.332	49.138	123.445	197.318	288.477	46.15	11.304	114.771	86.299	76.12	106.086	116.13	69.503	120.447	133.488	124.997	153.676	128.429	324.054
32	463395	1055	650	379	252	98	327	90	0	0	234	24	0	99	85	2	5	59	95	97	151	225	405	298	542	1818.15	1471.76	1062.62	1163.07	482.8	414.098	279.58	194.433	153.785	217.442	260.808	353.463	376.134	319.652	179.908	184.818	282.32	359.58	426.838	540.566	671.406	995.403	1117.86	1638.11
33	90538.6	196	338	178	212	264	264	309	287	310	203	172	0	40	45	53	47	46	61	52	61	51	53	55	56	859.027	675.484	438.262	627.247	411.759	474.685	473.264	432.462	206.948	196.473	146.142	24.474	150.877	317.892	182.643	297.197	380.739	327.076	309.083	373.095	437.506	515.804	433.161	301.684
34	3.6	74	79	70	60	131	210	143	174	154	184	122	93	154	291	259	250	100	32	181	85	1	97	306	93	139.49	151.467	325.719	397.965	225.616	210.338	228.157	198.431	168.427	186.887	188.462	167.94	42.986	61.261	61.908	60.057	42.022	24.022	59.046	36.324	4.073	42.183	57.521	22.497
35	88322.3	144	199	182	204	191	127	270	201	205	19	283	249	4	0	3	133	183	257	278	252	180	182	215	158	250.492	640.795	369.587	603.372	275.283	236.255	404.065	319.293	374.009	91.473	504.256	464.921	18.283	11.528	19.092	58.91	71.354	159.45	121.195	99.585	225.444	281.378	220.389	273.392
36	53569.1	289	279	187	177	214	274	382	298	95	121	90	0	63	139	78	180	208	171	160	198	218	279	245	183	560.231	197.721	195.036	449.271	413.142	224.549	338.27	472.24	599.985	536.834	561.176	703.481	158.677	81.0254	132.757	103.266	89.8542	81.5245	79.4996	71.9662	84.364	86.4509	91.3784	96.2433
37	77387.5	620	546	191	322	344	377	53	169	265	324	35	2	100	58	67	86	103	56	101	112	113	110	222	152	974.378	424.941	193.911	428.295	575.103	949.688	152.836	383.958	613.728	897.262	143.541	35.159	426.35	320.585	282.771	394.088	431.401	258.191	447.437	495.882	464.338	570.874	477.088	1203.8
38	207167	115	142	194	264	285	268	283	282	292	184	415	280	177	173	295	89	0	0	0	0	0	134	328	182	322.572	354.019	405.352	498.985	590.948	578.91	660.022	782.236	1089.15	423.514	420.806	607.983	735.4	648.536	973.121	294.06	62.624	66.534	40.811	50.398	56.798	500.712	1095.24	620.671
39	3.8	121	80	36	115	70	221	116	159	139	320	183	84	64	157	120	130	31	36	0	8	30	4	0	0	250.428	419.765	380.018	258.319	290.096	173.203	134.549	35.034	257.284	61.525	28.731	45.247	467.764	335.771	129.02	109.98	286.716	219.997	209.828	235.95	209.013	224.047	212.315	316.7
40	21.9	158	108	50	0	35	123	147	163	88	104	0	0	19	36	28	33	30	15	11	1	0	0	0	33	364.377	242.849	135.975	70.4379	118.398	257.248	332.685	331.886	263.114	230.734	35.6367	50.9552	331.738	610.214	464.655	612.68	341.084	239.856	229.325	133.397	117.662	115.006	111.357	486.903
41	5995.6	293	264	208	205	15	26	53	70	138	135	85	88	1918	0	0	284	0	0	0	0	0	0	0	782	554.592	492.035	321.608	311.487	48.368	59.498	83.111	96.716	156.976	189.932	154.656	175.321	145.397	30.259	19.638	63.178	56.645	53.428	51.099	56.891	20.688	22.613	32.418	93.246
42	7625	98	91	63	61	45	50	37	67	130	179	222	140	120	91	79	11	0	0	0	59	105	86	108	0	398.241	460.65	250.368	218.622	182.328	194.849	134.358	227.94	221.494	265.897	296.86	284.094	2113.47	2127.08	1482.88	484.861	178.141	142.629	133.761	1436.36	2056.82	1518.32	1669.01	190.07
43	3518.5	314	276	97	163	174	191	27	86	134	164	17	1	30	34	34	19	32	40	47	60	60	71	89	64	663.217	536.864	387.617	424.259	176.114	151.053	101.984	70.9245	56.097	79.3176	95.1366	128.935	156.821	133.272	75.009	77.056	117.707	149.919	177.96	225.377	279.928	415.011	466.067	682.975
44	1.5	169	177	144	64	93	109	126	81	114	91	86	86	65	108	156	128	133	131	164	144	153	122	92	100	143.746	181.336	130.096	82.635	153.196	201.286	228.587	134.824	194.772	177.031	158.656	198.136	171.937	139.332	147.486	95.279	127.433	154.471	151.956	188.499	146.329	117.569	135.316	140.492
45	21.9	111	108	153	139	127	144	76	66	65	105	103	100	61	87	83	83	77	67	68	82	67	74	73	44	106.887	179.163	162.198	110.255	123.818	73.926	57.428	14.953	109.813	26.26	12.263	19.312	103.824	74.527	28.637	24.411	63.639	48.83	46.573	52.371	46.392	49.729	47.125	70.294
46	46990.1	159	94	108	106	131	95	98	83	138	129	173	37	115	164	175	174	135	150	119	219	189	161	0	0	474.558	324.824	559.502	359.623	409.134	336.503	278.303	186.084	383.94	346.587	379.378	131.788	296.203	368.215	373.376	390.036	277.44	391.261	289.556	465.176	493.946	353.809	25.3291	24.5086
47	7583.1	217	115	169	180	178	171	124	173	138	140	182	3	0	0	67	26	0	148	386	171	182	163	460	408	227.849	258.211	312.177	324.262	573.928	287.735	201.044	309.796	164.133	266.879	309.596	31.089	25.522	27.079	47.387	30.116	20.532	106.12	258.342	103.28	139.484	92.731	349.383	352.024
48	2	686	151	36	99	67	103	135	8	83	0	0	0	72	138	101	103	114	116	85	0	0	0	0	0	149.632	245.142	347.643	349.643	515.014	441.063	232.336	5.259	12.792	3.909	3.726	3.84	90.273	178.988	153.792	193.551	258.208	235.528	126.194	13.672	11.168	11.22	12.596	11.711
49	1.7	195	172	60	101	108	119	17	54	83	102	11	1	28	32	32	18	30	37	44	56	56	66	83	60	143.114	366.106	211.156	344.725	157.278	134.98	230.855	182.422	213.683	52.261	288.097	265.624	24.996	15.761	26.102	80.541	97.554	217.997	165.695	136.151	308.222	384.694	301.311	373.776
50	30124.2	351	367	299	133	193	226	262	168	237	189	179	179	47	78	113	93	97	95	119	105	111	89	67	73	715.359	252.47	249.042	573.674	527.541	286.727	431.937	603.004	766.121	685.484	716.566	898.275	106.438	54.35	89.051	69.269	60.273	54.685	53.327	48.274	56.59	57.99	61.295	64.558
51	0.8	72	70	100	91	83	94	50	43	42	68	67	65	87	124	119	119	110	96	97	117	96	106	104	63	179.489	78.278	35.72	78.896	105.939	174.941	28.154	70.728	113.054	165.283	26.442	6.477	69.83	52.507	46.314	64.546	70.657	42.288	73.284	81.218	76.052	93.501	78.14	197.164
52	92455	242	215	288	218	188	214	195	232	199	272	226	149	55	232	277	391	334	353	319	215	223	236	193	362	841.531	663.912	432.108	663.271	728.737	675.321	773.587	946.903	902.801	832.852	807.88	419.466	111.233	274.641	338.457	361.77	378.015	649.048	689.153	1131.62	993.218	1046.89	1562.51	814.949
53	24.9	44	47	0	0	11	44	58	235	137	287	191	214	269	191	148	97	127	140	86	82	2	0	0	0	139.328	145.785	73.279	72.7282	130.823	158.54	192.648	374.428	233.079	284.298	284.727	346.453	352.679	273.45	190.626	159.378	199.603	207.379	148.003	132.91	67.9997	72.2961	70.8423	76.9406
54	26462.3	282	273	183	173	209	268	373	291	93	118	88	0	47	105	59	135	157	129	120	149	164	210	184	138	593.473	466.669	302.781	433.344	284.471	327.944	326.962	298.774	142.973	135.737	100.965	16.908	145.933	307.475	176.658	287.458	368.262	316.358	298.954	360.869	423.169	498.901	418.966	291.798
55	5.4	232	271	280	252	59	204	0	0	0	0	0	0	158	392	311	204	107	158	163	61	214	107	214	0	327.43	437.357	418.14	371.41	87.87	301.254	22.175	20.878	21.942	21.389	22.315	21.24	210.192	342.353	380.414	276.873	184.729	247.64	205.485	123.342	276.431	166.746	316.737	46.557
56	84.4	145	175	172	286	101	37	107	121	77	10	35	25	61	18	45	164	118	204	149	99	306	301	301	284	949.581	387.936	23.3605	21.5604	22.7655	23.3912	103.568	587.048	44.678	24.9807	28.2639	36.2336	502.28	162.926	107.115	23.5366	91.0264	302.203	27.8523	59.2756	23.7644	25.1741	19.0626	23.0326
57	0	101	128	124	136	128	89	67	157	1	0	0	0	71	100	232	121	298	227	328	384	371	289	252	178	323.576	303.699	293.864	286.226	176.821	137.785	146.214	167.89	33.832	36.992	36.792	35.008	62.551	93.156	75.53	75.102	90.764	93.873	93.415	103.742	108.944	105.569	133.98	119.474
58	0	82	72	38	37	60	25	0	31	78	64	63	72	258	207	267	287	154	132	421	340	168	370	170	166	99.612	108.71	97.156	93.92	85.474	80.488	35.159	53.548	62.566	80.28	70.36	75.728	163.451	126.726	128.347	121.328	66.498	120.467	183.052	146.415	105.593	142.998	64.806	169.418
59	0	104	53	52	61	92	103	103	71	84	55	84	78	298	254	319	103	88	58	47	159	79	86	37	29	46.302	33.885	46.071	69.171	85.551	90.653	84.579	99.416	78.533	119.607	87.079	61.754	60.687	72.884	54.41	20.06	17.552	13.758	15.859	78.205	17.115	17.671	13.099	15.4
60	0	14	19	23	23	40	45	63	49	45	36	54	30	114	0	148	166	144	182	157	114	115	183	132	144	72.299	225.88	177.295	150.726	146.355	177.553	191.86	202.436	180.564	209.401	183.992	163.839	39.228	11.578	80.023	82.709	65.376	78.227	104.807	98.215	114.825	131.91	115.38	132.723
61	0	129	147	81	96	52	95	63	70	47	0	43	73	129	23	1	0	76	142	175	156	154	175	186	119	112.547	68.078	110.791	83.064	28.621	70.013	82.623	72.411	43.422	11.291	48.05	59.69	111.744	33.805	23.433	18.157	91.173	153.427	132.388	150.333	146.673	261.28	202.661	138.927
62	0	74	55	52	42	2	47	26	27	1	0	0	0	5	5	5	6	0	0	0	4	7	9	7	1	479.617	260.962	365.894	126.035	35.74	250.149	147.767	128.587	35.988	28.921	29.551	31.489	221.891	395.672	372.747	229.878	75.054	60.641	66.608	234.628	492.113	346.522	258.546	99.501
63	0	242	139	86	50	9	32	45	21	72	17	14	16	19	0	39	0	14	0	12	7	0	7	10	0	325.959	362.125	228.156	152.129	101.996	122.737	154.022	102.292	213.289	104.957	91.347	90.692	130.76	98.808	145.521	127.451	147.554	149.94	137.876	130.454	119.35	127.461	127.98	114.045
64	0	24	6	15	19	28	37	27	30	22	40	34	39	65	51	55	76	62	58	65	48	56	64	47	0	38.717	24.146	32.079	33.405	85.632	44.874	35.663	53.079	72.469	117.208	205.15	152.079	18.403	47.149	45.074	36.253	36.876	37.561	36.964	40.505	42.153	38.188	30.648	3.426
65	0	63	51	59	55	44	56	48	47	40	30	49	51	38	53	39	46	44	38	25	45	42	46	12	0	120.577	99.283	95.877	105.767	91.553	108.854	129.691	155.682	122.011	76.656	130.996	129.554	95.374	92.392	85.987	112.724	118.863	88.733	70.851	98.62	94.338	105.364	45.099	23.157
66	0	244	84	156	84	67	0	98	32	9	32	0	0	71	94	94	90	79	39	5	38	0	20	0	0	292.988	108.464	178.886	106.131	101.178	80.453	145.342	87.25	75.201	90.768	47.722	46.419	332.959	388.582	429.456	400.129	419.406	262.061	158.18	244.707	139.281	185.982	142.493	189.465
67	0	37	72	50	31	18	13	19	23	8	8	17	1	0	22	31	17	8	25	86	11	33	0	0	67	970.992	229.88	12.901	13	12.391	13.753	11.538	12.896	11.967	10.015	10.977	9.69	151.843	163.31	151.227	182.13	198.701	159.839	152.187	175.271	155.851	181.598	128.901	155.642
68	0	147	68	106	63	37	47	35	30	41	76	94	86	70	30	14	11	12	16	19	7	10	13	6	9	98.759	54.733	64.422	50.001	45.218	42.168	41.649	37.444	52.58	92.28	113.299	120.348	359.422	158.714	137.858	113.677	106.409	148.11	172.739	128.103	130.073	144.392	140.158	126.346
69	0	53	53	15	31	44	57	61	59	13	0	20	55	44	57	5	8	74	15	0	50	61	63	30	3	194.955	170.53	58.581	108.303	176.283	335.384	252.595	223.535	40.428	21.695	86.693	300.819	593.339	750.236	130.249	168.383	1067.6	264.1	83.75	535.01	775.309	750.845	387	97.378
70	0	109	85	31	13	70	103	72	55	0	0	0	27	4	3	1	3	3	5	6	6	6	9	8	6	250.724	192.166	68.017	42.324	134.23	168.579	144.394	91.352	26.224	20.633	16.73	69.827	152.548	123.633	65.613	116.752	145.357	161.95	178.642	205.578	210.473	269.359	257.011	193.484
71	0	290	63	0	11	25	171	67	246	29	11	1	52	108	109	99	28	63	0	0	114	173	155	140	83	195.983	117.479	46.503	46.388	67.932	172.223	110.097	192.285	60.322	47.765	43.326	98.597	64.163	53.844	59.144	22.522	46.718	8.657	8.567	67.53	100.211	122.938	117.534	73.573
72	0	14	5	2	3	13	18	16	18	20	20	21	19	20	28	24	23	26	29	26	28	23	28	19	20	156.364	185.635	80.201	64.088	158.033	179.121	172.124	181.56	192.282	185.857	215.415	210.317	95.527	104.225	106.212	102.699	92.623	102.083	98.088	100.866	111.683	107.077	137.151	106.966
73	0	31	36	29	40	40	60	66	58	63	57	51	49	57	54	115	100	99	99	82	63	91	128	117	118	99.031	89.337	65.697	80.748	92.359	91.196	109.139	94.038	105.114	97.987	102.981	95.672	45.089	42.77	54.012	63.92	61.14	59.213	68.81	78.079	76.789	69.035	79.859	74.984
74	0	43	39	44	3	0	8	9	10	23	1	1	33	6	6	6	2	4	4	3	4	4	3	0	0	338.067	301.656	313.154	56.541	33.062	71.381	64.092	109.661	215.6	38.189	35.072	197.426	163.14	148.347	170.12	60.368	99.743	107.87	98.741	113.824	132.118	110.679	34.739	33.812
75	0	107	120	59	66	0	0	0	68	33	0	0	0	151	178	127	92	0	66	83	147	13	182	67	9	150.996	295.063	72.773	95.709	15.741	18.006	18.857	137.37	44.529	12.512	13.254	17.49	218.673	245.94	143.512	80.276	25.095	76.672	80.516	204.543	45.875	343.261	100.229	28.109
76	0	17	15	18	20	52	70	54	53	58	60	54	43	84	72	83	17	0	0	0	0	56	96	187	188	72.276	210.51	73.067	72.157	114.101	134.755	140.725	130.159	109.866	117.195	123.93	125.159	214.128	177.289	179.129	87.052	42.157	53.284	75.449	76.39	301.734	266.924	324.018	349.946
77	0	131	88	77	69	47	14	28	78	93	78	79	80	85	89	94	71	48	51	29	0	12	119	125	96	229.901	166.392	234.3	122.138	66.037	24.96	51.714	80.931	97.51	120.054	92.075	104.586	70.487	74.285	91.405	67.701	55.737	80.729	22.523	9.995	26.853	169.027	78.621	91.137
78	0	195	87	24	0	0	100	55	13	0	0	0	0	204	103	30	0	0	0	0	0	0	112	0	0	376.773	222.66	83.903	65.014	67.985	242.466	130.34	55.526	34.88	41.066	33.536	31.85	715.874	400.687	233.858	103.395	101.766	144.252	179.927	101.725	96.367	588.201	68.448	79.001
79	0	65	51	38	32	40	48	43	42	40	37	32	33	71	90	82	97	57	104	94	106	70	91	91	60	84.523	86.97	106.249	113.138	107.595	96.248	95.881	95.583	86.984	84.385	72.409	56.835	103.665	122.449	110.1	136.743	104.714	139.834	137.107	148.014	147.435	158.441	138.447	116.451
80	0	226	105	3	67	0	0	93	0	0	0	0	0	4	4	5	3	2	2	4	0	3	5	0	0	356.467	139.939	34.038	124.695	24.776	31.606	169.061	34.662	33.358	27.865	27.753	31.078	218.426	172.439	212.184	138.93	106.587	140.643	180.758	38.715	132.437	227.559	31.758	38.865
81	0	169	122	107	94	86	59	3	2	98	55	0	0	24	32	10	12	4	0	0	0	24	47	10	4	421.81	233.475	149.163	264.74	235.027	141.082	22.61	32.229	190.155	81.877	19.273	22.961	328.205	468.203	154.969	243.205	126.327	65.691	60.267	68.245	277.734	849.485	154.522	102.048
82	0	56	48	46	51	56	42	42	53	15	0	0	0	21	39	29	11	7	15	15	1	0	31	42	30	239.642	216.021	185.309	252.426	196.052	178.92	193.043	198.852	69.631	19.596	16.028	18.18	327.852	490.815	473.493	196.208	154.837	254.323	242.916	69.67	58.306	677.02	517.882	473.577
83	0	87	110	107	117	110	77	57	135	1	0	0	0	32	46	106	55	136	104	150	176	170	132	115	81	215.287	202.062	195.518	190.436	117.646	91.674	97.281	111.704	22.51	24.612	24.479	23.292	272.444	405.752	328.978	327.115	395.332	408.873	406.876	451.858	474.515	459.815	583.564	520.38
84	0	111	99	52	51	82	34	0	42	105	87	86	98	35	28	37	39	21	18	58	47	23	51	23	23	135.231	147.583	131.898	127.504	116.037	109.269	47.731	72.695	84.938	108.987	95.52	102.807	40.664	31.527	31.93	30.184	16.543	29.97	45.54	36.425	26.27	35.575	16.122	42.148
85	0	69	35	34	40	61	68	68	47	55	36	55	51	202	173	216	70	60	40	32	108	54	59	25	20	65.22	47.73	64.895	97.434	120.507	127.694	119.138	140.037	110.621	168.478	122.659	86.986	60.351	72.479	54.108	19.949	17.455	13.682	15.771	77.771	17.02	17.573	13.026	15.315
86	0	14	19	23	23	41	46	65	50	46	36	55	30	60	0	78	88	76	96	83	60	60	97	69	76	54.84	171.335	134.483	114.33	111.014	134.678	145.531	153.553	136.962	158.836	139.562	124.276	20.86	6.156	42.552	43.981	34.764	41.598	55.732	52.226	61.059	70.144	61.354	70.576
87	0	127	144	79	94	51	93	62	68	46	0	42	72	74	13	1	0	44	82	101	90	89	101	107	69	152.606	92.309	150.225	112.629	38.808	94.934	112.031	98.184	58.877	15.31	65.153	80.935	102.134	30.898	21.418	16.595	83.332	140.232	121.003	137.405	134.06	238.811	185.232	126.98
88	0	96	71	67	55	2	61	34	35	2	0	0	0	18	18	18	24	1	0	0	14	25	35	25	5	438.815	238.761	334.766	115.313	32.7	228.868	135.196	117.647	32.926	26.461	27.037	28.81	145.506	259.465	244.432	150.744	49.217	39.766	43.678	153.859	322.707	227.234	169.544	65.248
89	0	94	54	33	20	3	12	17	8	28	7	5	6	114	0	240	0	87	0	74	43	0	40	58	0	169.11	187.873	118.369	78.926	52.916	63.677	79.908	53.07	110.656	54.452	47.392	47.052	179.975	135.998	200.292	175.421	203.091	206.374	189.769	179.554	164.271	175.435	176.15	156.97
90	0	76	20	47	61	88	116	85	95	69	125	106	123	364	285	309	427	346	325	367	267	315	357	265	0	73.638	45.924	61.012	63.536	162.868	85.349	67.829	100.954	137.832	222.924	390.187	289.248	129.193	331.003	316.434	254.508	258.881	263.69	259.501	284.359	295.927	268.094	215.16	24.051
91	0	104	83	97	90	73	92	79	77	65	50	80	83	129	177	130	154	149	129	84	153	141	154	42	0	101.765	83.793	80.918	89.265	77.269	91.87	109.457	131.392	102.975	64.696	110.558	109.341	79.045	76.574	71.265	93.425	98.512	73.541	58.721	81.735	78.187	87.325	37.378	19.192
92	0	197	68	126	68	54	0	79	26	7	26	0	0	526	696	696	668	585	286	36	282	4	151	6	15	391.813	145.049	239.224	141.929	135.306	107.59	194.366	116.679	100.566	121.385	63.819	62.076	259.789	303.187	335.079	312.197	327.238	204.471	123.418	190.93	108.673	145.111	111.179	147.829
93	0	74	145	101	63	36	26	39	47	17	17	34	2	0	2	2	1	1	2	6	1	2	0	0	5	1194.17	282.717	15.867	15.987	15.239	16.914	14.19	15.861	14.718	12.317	13.501	11.917	67.885	73.012	67.61	81.425	88.834	71.46	68.039	78.359	69.677	81.188	57.628	69.583
94	0	112	52	81	48	28	36	27	23	31	58	72	66	1544	672	314	244	271	351	424	150	217	297	134	190	130.565	72.36	85.17	66.105	59.78	55.749	55.062	49.503	69.514	121.999	149.787	159.107	108.944	48.108	41.786	34.456	32.253	44.893	52.359	38.829	39.426	43.766	42.483	38.296
95	0	85	84	24	49	69	91	96	95	21	0	33	88	29	38	3	5	49	10	0	33	40	42	20	2	166.471	145.614	50.022	92.479	150.527	286.382	215.689	190.875	34.521	18.525	74.026	256.867	52.459	66.331	11.516	14.887	94.391	23.35	7.405	47.302	68.548	66.385	34.216	8.61
96	0	35	27	10	4	22	33	23	18	0	0	0	9	35	24	8	21	27	41	53	52	50	76	68	52	217.798	166.93	59.085	36.766	116.602	146.44	125.431	79.355	22.78	17.923	14.533	60.657	117.718	95.405	50.632	90.095	112.169	124.973	137.854	158.64	162.417	207.859	198.33	149.308
97	0	178	39	0	7	16	105	41	151	18	7	0	32	23	23	21	6	13	0	0	24	37	33	30	18	202.555	121.418	48.062	47.944	70.21	177.998	113.789	198.732	62.345	49.367	44.779	101.903	200.718	168.438	185.017	70.455	146.145	27.081	26.798	211.25	313.486	384.58	367.676	230.155
98	0	41	17	7	8	39	54	49	57	61	60	64	58	61	88	73	73	80	91	80	87	72	86	59	61	127.633	151.526	65.465	52.312	128.995	146.209	140.497	148.199	156.951	151.707	175.834	171.673	32.451	35.406	36.081	34.888	31.465	34.679	33.321	34.265	37.94	36.375	46.592	36.337
99	0	25	29	23	32	32	48	53	47	51	46	41	40	73	69	147	128	126	126	105	80	116	164	150	150	90.85	81.956	60.269	74.077	84.729	83.662	100.123	86.269	96.43	89.892	94.474	87.768	62.835	59.603	75.269	89.076	85.203	82.518	95.891	108.808	107.01	96.204	111.289	104.495
100	0	316	285	325	26	0	62	69	74	169	8	7	246	693	644	651	196	483	441	301	455	455	322	7	0	241.177	215.201	223.404	40.336	23.586	50.923	45.723	78.232	153.809	27.244	25.02	140.844	314.968	286.408	328.444	116.549	192.57	208.262	190.636	219.756	255.076	213.684	67.069	65.279
101	0	80	89	44	49	2	3	21	51	25	0	0	0	310	366	260	188	0	135	170	300	28	373	136	19	335.92	656.427	161.898	212.925	35.018	40.058	41.952	305.607	99.063	27.835	29.486	38.909	63.83	71.788	41.89	23.432	7.325	22.38	23.502	59.705	13.391	100.196	29.256	8.205
102	0	19	16	19	22	56	76	58	57	63	65	59	47	72	62	72	14	0	0	0	0	48	82	161	162	62.464	181.932	63.148	62.361	98.611	116.461	121.621	112.489	94.951	101.285	107.106	108.168	234.469	194.13	196.145	95.322	46.162	58.346	82.616	83.646	330.397	292.28	354.798	383.189
103	0	119	80	70	62	43	13	26	71	84	71	72	73	131	137	146	109	74	79	45	0	18	184	193	148	122.969	88.999	125.321	65.329	35.322	13.351	27.661	43.288	52.156	64.214	49.249	55.941	76.8	80.938	99.592	73.765	60.729	87.96	24.54	10.89	29.258	184.166	85.663	99.3
104	0	221	99	27	0	2	114	62	15	0	0	4	5	42	21	6	1	0	0	0	0	0	23	35	0	276.273	163.268	61.523	47.672	49.851	177.791	95.574	40.715	25.576	30.112	24.591	23.354	81.829	45.801	26.731	11.819	11.632	16.489	20.567	11.628	11.015	67.235	7.824	9.03
105	0	191	150	111	95	117	142	127	123	119	110	94	98	150	190	172	204	120	218	199	223	148	190	192	126	170.407	175.34	214.208	228.097	216.923	194.046	193.305	192.705	175.369	170.13	145.984	114.584	257.265	303.883	273.236	339.356	259.87	347.026	340.26	367.326	365.891	393.203	343.586	288.998
106	0	269	125	3	80	0	0	110	0	0	0	0	0	68	66	92	52	37	41	65	0	43	90	0	1	649.891	255.13	62.057	227.336	45.171	57.623	308.223	63.193	60.817	50.802	50.597	56.66	343.236	270.97	333.426	218.315	167.491	221.006	284.044	60.838	208.111	357.587	49.904	61.072
107	0	169	122	107	94	86	59	3	2	98	55	0	0	77	102	32	39	14	0	0	0	77	151	31	13	319.287	176.727	112.908	200.393	177.902	106.791	17.114	24.395	143.936	61.976	14.588	17.38	61.352	87.523	28.969	45.463	23.615	12.28	11.266	12.757	51.918	158.797	28.885	19.076
108	0	69	59	56	62	69	52	52	65	18	0	0	0	21	38	29	11	7	15	15	1	0	31	42	29	212.946	191.957	164.666	224.306	174.212	158.989	171.538	176.7	61.874	17.413	14.242	16.155	27.215	40.742	39.304	16.287	12.853	21.111	20.164	5.783	4.84	56.199	42.989	39.311
[truncated: 8 more columns]
